# Supplementary material for: GP4ESP: a hybrid genetic algorithm and particle swarm optimization algorithm for edge server placement
Source: PeerJ Comput Sci. 2024 Oct 25;10:e2439. doi: 10.7717/peerj-cs.2439 (PMC11623000; doi:10.7717/peerj-cs.2439)
Supplement: Supplemental Information 2 [file peerj-cs-10-2439-s002.zip]

Archive with 10 entries (9 files):
- GP4ESP-0.1/
- GP4ESP-0.1/README.txt
- GP4ESP-0.1/delay.py
- GP4ESP-0.1/evolution.py
- GP4ESP-0.1/fitness.py
- GP4ESP-0.1/init_sys.py
- GP4ESP-0.1/main.py
- GP4ESP-0.1/niching.py
- GP4ESP-0.1/single_point.py
- GP4ESP-0.1/swarm.py
