# Supplementary material for: GP4ESP: a hybrid genetic algorithm and particle swarm optimization algorithm for edge server placement
Source: PeerJ Comput Sci. 2024 Oct 25;10:e2439. doi: 10.7717/peerj-cs.2439 (PMC11623000; doi:10.7717/peerj-cs.2439)
Supplement: Supplemental Information 2 [file peerj-cs-10-2439-s002.zip › GP4ESP-0.1/README.txt]

run main.py
